# Supplementary material for: Treatment Options for Unilateral Agenesis of the Maxillary Lateral Incisor Combined with Contralateral Microdontic or Peg-Shaped Lateral Incisor: A Systematic Review
Source: Dent J (Basel). 2025 Apr 17;13(4):169. doi: 10.3390/dj13040169 (PMC12026457; doi:10.3390/dj13040169)
Supplement: Supplementary file 1 [file dentistry-13-00169-s001.zip]

Archive with 1 entries (1 files):
- dentistry-3545909-supplementary.pdf
